# Supplementary material for: Immunohistological Examination of AKT Isoforms in the Brain: Cell-Type Specificity That May Underlie AKT’s Role in Complex Brain Disorders and Neurological Disease
Source: Cereb Cortex Commun. 2021 May 28;2(2):tgab036. doi: 10.1093/texcom/tgab036 (PMC8223503; doi:10.1093/texcom/tgab036)
Supplement: Akt_immunostaining_paper_Supplemental_Material_for_Review_Final_4_19_21_tgab036 [file akt_immunostaining_paper_supplemental_material_for_review_final_4_19_21_tgab036.zip]

Archive with 1 entries (1 files):
- Akt_immunostaining_paper_Supplemental_Material_for_Review_Final_4_19_21_tgab036.docx
